# Supplementary material for: Associations between Early-Life Food Deprivation and Risk of Frailty of Middle-Age and Elderly People: Evidence from the China Health and Retirement Longitudinal Study
Source: Nutrients. 2021 Aug 31;13(9):3066. doi: 10.3390/nu13093066 (PMC8472025; doi:10.3390/nu13093066)
Supplement: Supplementary file 1 [file nutrients-13-03066-s001.zip]

Archive with 1 entries (1 files):
- nutrients-1316230-supplementary.pdf
